# Supplementary material for: The Construction of a Molecular Model for the Ternary Protein Complex of Intrinsic Coagulation Pathway Factors Provides Novel Insights for the Pathogenesis of Cross-Reactive Material Positive Coagulation Factor Mutations
Source: Int J Mol Sci. 2025 May 28;26(11):5191. doi: 10.3390/ijms26115191 (PMC12155561; doi:10.3390/ijms26115191)
Supplement: Supplementary file 1 [file ijms-26-05191-s001.zip]

Archive with 1 entries (1 files):
- ijms-3591377-supplementary.pdf
